# Supplementary material for: Bioinformatic Analyses of the Ferroptosis-Related lncRNAs Signature for Ovarian Cancer
Source: Front Mol Biosci. 2022 Jan 18;8:735871. doi: 10.3389/fmolb.2021.735871 (PMC8807408; doi:10.3389/fmolb.2021.735871)
Supplement: Supplementary file 7 [file Table1.XLSX]

## Sheet: Sheet1
Supplementary Table 1 The primer sequences
primer	F primer（5'-3'）	R primer（5'-3'）
AC133644.2	CAGAGGACACCCAACCCTATG	TCTCCATAACGCCTCTCAGC
CTC-246B18.8	CCACCATGGCGCGGAG	CGAGGAGAAGGGTCCTGGAG
RP1-223E5.4	TTGTACCGACCGTGCTCTTC	GGATGGGGTAGGGGTAAGGT
RP1-313I6.12	CTTGAAGGAGGGGGCATCTTT	AGTTGTCTGGGAATGCAGGA
RP11-872J21.3	TCACATAGGGGGTTAGCGGA	CCATTCGGAGTCACCAGTCC
RP3-512B11.3	TGAGGATGCTTGTCTCTCGC	GAATGTTCAAGCTCCGCGTC
RP5-1120P11.1	GATGTCACCTTTCTTCGCAGG	GGTCAGAGCATCCAGAAGAAGT
SNHG10	ATCTGTAGTCTTGGAGCCGC	GTGGCAACAGTGACCAGAAAC
USP30-AS1	ATACGACGGTTCCCGAGACA	GACGTGGTCCGTCAGCTATT
GAPDH	GTCAACGGATTTGGTCTGTATT	AGTCTTCTGGGTGGCAGTGAT
